# Supplementary material for: Movement patterns and connectivity of gilthead seabream (Sparus aurata) in the NW Mediterranean Sea
Source: Mov Ecol. 2026 Feb 23;14:10. doi: 10.1186/s40462-025-00619-5 (PMC12927243; doi:10.1186/s40462-025-00619-5)
Supplement: Supplementary file 1 — Supplementary material 1 [file 40462_2025_619_MOESM1_ESM.zip]

Archive with 3 entries (3 files):
- data/qgis.zip
- data/sup_data_2.RData
- data/sup_data_1.RData
