# Supplementary material for: Movement patterns and connectivity of gilthead seabream (Sparus aurata) in the NW Mediterranean Sea
Source: Mov Ecol. 2026 Feb 23;14:10. doi: 10.1186/s40462-025-00619-5 (PMC12927243; doi:10.1186/s40462-025-00619-5)
Supplement: Supplementary file 2 — Supplementary material 2 [file 40462_2025_619_MOESM2_ESM.zip]

Archive with 3 entries (3 files):
- Fig. 3a Vertical force direction.xlsx
- Fig .3b Shear force direction.xlsx
- Raw data.pptx
