# Supplementary material for: Movement patterns and connectivity of gilthead seabream (Sparus aurata) in the NW Mediterranean Sea
Source: Mov Ecol. 2026 Feb 23;14:10. doi: 10.1186/s40462-025-00619-5 (PMC12927243; doi:10.1186/s40462-025-00619-5)
Supplement: Supplementary file 2 — Supplementary material 2 [file 40462_2025_619_MOESM2_ESM.zip › Fig. 3a Vertical force direction.xlsx]

## Sheet: Sheet1
Travel (mm)	bMN with 90 µl backing	sd	bMN with 70 µl backing	sd	bMN with 50 µl backing	sd	bMN with 30 µl backing	sd	solid MN without bubbles	sd
0	0	0	0	0	0	0	0	0	0.0018	0
0.02	0.005	0.00057	0.0013	0.00042	0.0018	0.00042	0.0012	0.00049	0.003	0.004
0.04	0.0019	0.00085	0.0024	0.00028	0.0022	0.00049	0.0023	0.00028	0.0052	0.0003
0.06	0.0029	0.00084	0.0034	0.00027	0.0033	0.0018	0.003	0.00035	0.0105	0.005
0.08	0.0048	0.0033	0.0041	0.00029	0.0038	0.0038	0.0034	0.0001	0.0195	0.01
0.1	0.0075	0.004	0.0051	0.00026	0.0042	0.0022	0.004	0.00049	0.0349	0.01
0.12	0.012	0.005	0.0059	0.00028	0.005	0.0042	0.0045	0.00092	0.055	0.016
0.14	0.028	0.01	0.014	0.00028	0.01	0.0093	0.0071	0.001	0.071	0.02
0.16	0.04	0.014	0.022	0.00014	0.018	0.004	0.011	0.002	0.0979	0.016
0.18	0.066	0.019	0.04	0.001	0.026	0.011	0.015	0.003	0.118	0.03
0.2	0.081	0.011	0.056	0.005	0.041	0.004	0.018	0.016	0.132	0.021
0.22	0.101	0.026	0.067	0.008	0.05	0.014	0.023	0.01	0.152	0.022
0.24	0.118	0.032	0.08	0.013	0.06	0.007	0.033	0.041	0.1862	0.011
0.26	0.147	0.021	0.096	0.018	0.078	0.011	0.042	0.02	0.218	0.017
0.28	0.173	0.015	0.118	0.014	0.099	0.013	0.055	0.012	0.239	0.035
0.3	0.193	0.024	0.142	0.012	0.115	0.018	0.059	0.011	0.2792	0.011
0.32	0.228	0.032	0.167	0.013	0.122	0.023	0.078	0.034	0.2999	0.014
0.34	0.257	0.046	0.199	0.015	0.15	0.03	0.099	0.04	0.328	0.027
0.36	0.281	0.019	0.229	0.022	0.169	0.047	0.114	0.025	0.3732	0.034
0.38	0.326	0.035	0.247	0.025	0.199	0.054	0.139	0.015	0.4123	0.024
0.4	0.371	0.046	0.289	0.017	0.224	0.034	0.154	0.017	0.443	0.018
